# Supplementary material for: Demonstrating the Efficacy of Core-Shell Silica Catalyst in Depolymerizing Polycarbonate
Source: Polymers (Basel). 2024 Nov 19;16(22):3209. doi: 10.3390/polym16223209 (PMC11598560; doi:10.3390/polym16223209)
Supplement: Supplementary file 1 [file polymers-16-03209-s001.zip]

Archive with 1 entries (1 files):
- polymers-3278224-supplementary.pdf
